# Supplementary material for: Using Low Levels of Stochastic Vestibular Stimulation to Improve Balance Function
Source: PLoS One. 2015 Aug 21;10(8):e0136335. doi: 10.1371/journal.pone.0136335 (PMC4546608; doi:10.1371/journal.pone.0136335)
Supplement: S1 Table — Page shows the Perceptual threshold (μA), optimal Amplitude Range (±, μA), the optimal amplitude range as a percentage of threshold (%), trial numbers at which the optimal stimulus trial was performed, and responsiveness of subject (Y) showing their optimal trial cost function value was less than that for their control trial across the three ML, AP and APML directions. (XLSX) [file pone.0136335.s001.xlsx]

## Sheet: ML Histogram
Bin	Frequency
100	10
200	6
300	16
400	6
500	1
600	1
700	1
800	0
More	4

## Sheet: AP Histogram
Bin	Frequency
100	6
200	9
300	7
400	8
500	6
600	1
700	4
800	2
More	2

## Sheet: APML Histogram
Bin	Frequency
100	6
200	10
300	13
400	5
500	1
600	2
700	3
800	2
More	3

## Sheet: T Histogram
Bin	Frequency
500	4
700	6
900	7
1100	6
1300	3
More	2

## Sheet: S1-Threshold vs Optimal
Sub.No.		Perceptual Threshold (µA)		ML Opt. Amplitude Range (±, µA)	ML Opt. %	Trial No.	Responder in ML?				AP Opt. Amplitude Range (±, µA)	AP Opt. %	Trial No.	Responder in AP?				APML Opt. Amplitude Range (±, µA)	APML Opt. %	Trial No.	Responder in APML?	Dominant	Comments
1				100		2					500		1	Y				100		2		ML
2				200		3					200		3					200		3		Both
3				400		5	Y				400		5	Y				400		5	Y	Both
4				200		5	Y				200		5	Y				200		5	Y	Both
5				300		4					300		4	Y				300		4		Both
6				100		5	Y				700		6					700		6	Y	AP
7				200		3	Y				500		6					200		3		ML
8				300		2					100		7	Y				100		7		AP
9				200		7	Y				200		7	Y				200		7	Y	Both
10				300		2					300		2					300		2		Both
11				100		5					700		3					700		3		AP
12				700		1	Y				100		7	Y				700		1	Y	ML
13				100		1	Y				400		2	Y				100		1	Y	ML
14				100		2	Y				100		2	Y				100		2	Y	Both
15				300		1	Y				300		1					300		1		Both
16		395		100	25.3165	3					200	50.6329	5					200	50.6329	5		AP	AP and APML optimals > Threshold
17		1090		100	9.17431	5	Y				900	82.5688	7					900	82.5688	7		AP
18		420		300	71.4286	6	Y				300	71.4286	6	Y				300	71.4286	6	Y	Both
19		1405		300	21.3523	8	Y				200	14.2349	10	Y				200	14.2349	10	Y	AP
20				300		10	Y				200		1	Y				300		10		ML	No threshold data
21		960		900	93.75	10					300	31.25	11	Y				300	31.25	11		AP
22		940		100	10.6383	1	Y				100	10.6383	1	Y				100	10.6383	1	Y	Both
23		1330		900	67.6692	4	Y				100	7.5188	5	Y				100	7.5188	5	Y	AP
24		1185		300	25.3165	7	Y				300	25.3165	7	Y				300	25.3165	7	Y	Both
25		785		100	12.7389	1	Y				500	63.6943	2					300	38.2166	7		None
26		875		100	11.4286	10	Y				200	22.8571	3	Y				200	22.8571	3	Y	AP
27		455		300	65.9341	11	Y				100	21.978	9					200	43.956	9		None	AP and APML optimals > Threshold
28		600		300	50	7	Y				400	66.6667	8	Y				400	66.6667	8	Y	AP
29		900		200	22.2222	7	Y				700	77.7778	2	Y				200	22.2222	7	Y	ML
30		730		400	54.7945	3	Y				400	54.7945	3	Y				400	54.7945	3	Y	Both
36		1250		250	20	1	Y				500	40	6					250	20	1		ML
37		955		400	40	7	Y				950	100	3	Y				950	100	3	Y	AP
38		440		250	60	4	Y				200	40	6	Y				200	40	6	Y	AP
39		1040		1050	100	9					400	40	8					1050	100	9		ML
40		715		300	40	9	Y				450	60	2	Y				300	40	9	Y	ML
41				250		8	Y				250		8					250		8		Both	No threshold data
42		595		350	60	10					350	60	10					350	60	10		None
43		1010		400	40	4					800	80	9	Y				800	80	9		AP
44		505		500	100	4	Y				500	100	4	Y				500	100	4	Y	Both
45		1210		950	80	2	Y				750	60	5	Y				750	60	5	Y	AP
46		895		550	60	2					200	20	3					550	60	2		None
47		680		150	20	8					550	80	9	Y				550	80	9		AP
48		830		350	40	6	Y				350	40	6	Y				350	40	6	Y	Both
49		655		250	40	3	Y				650	100	1	Y				250	40	3		None
50		680		250	40	4	Y				400	60	8	Y				250	40	4		None	APML optimal > Threshold
	Average	840.357		323.333	45.7773						382.222	52.9056						363.333	50.0822
	SEM	53.8098		35.3411	5.13909						33.4526	5.22759						36.5632	5.15611
	Min	395		100	9.17431						100	7.5188						100	7.5188
	Max	1405		1050	100						950	100						1050	100
Bin Range for Optimal Amps				Bin Range for Thresholds
100				500
200				700
300				900
400				1100
500				1300
600
700
800
