# Supplementary material for: Using Low Levels of Stochastic Vestibular Stimulation to Improve Balance Function
Source: PLoS One. 2015 Aug 21;10(8):e0136335. doi: 10.1371/journal.pone.0136335 (PMC4546608; doi:10.1371/journal.pone.0136335)
Supplement: S2 Table — This page shows the RMS values for the six variables Fy, Mx, Hay, Hrv, Tay, and Trv for the baseline and stimulation periods for the control trials and optimal trials for all subjects in ML direction. (XLSX) [file pone.0136335.s002.xlsx]

## Sheet: ML Histogram
Bin	Frequency
100	10
200	6
300	16
400	6
500	1
600	1
700	1
800	0
More	4

## Sheet: AP Histogram
Bin	Frequency
100	6
200	9
300	7
400	8
500	6
600	1
700	4
800	2
More	2

## Sheet: APML Histogram
Bin	Frequency
100	6
200	10
300	13
400	5
500	1
600	2
700	3
800	2
More	3

## Sheet: T Histogram
Bin	Frequency
500	4
700	6
900	7
1100	6
1300	3
More	2

## Sheet: S2- ML Optimal
		Control Trials												Optimal Trials
		RMS during Baseline Period						RMS during Stimulation Period						RMS during Baseline Period						RMS during Stimulation Period
Sub.No.	ML Opt. Amplitude Range (±, µA)	Fy	Mx	Hay	Hrv	Tay	Trv	Fy	Mx	Hay	Hrv	Tay	Trv	Fy	Mx	Hay	Hrv	Tay	Trv	Fy	Mx	Hay	Hrv	Tay	Trv
1	100	3.87989	5960.8	0.0515472	0.00994229	0.0599505	0.00981103	3.06872	5040.25	0.0350126	0.00890748	0.0390203	0.009571	3.1403	5080.72	0.0548252	0.0100832	0.0488234	0.00810067	2.77302	5196.25	0.0367836	0.0099576	0.0426819	0.00849604
2	200	3.27824	5247.93	0.0615726	0.0124093	0.0640316	0.0175852	2.14188	3524.38	0.0344118	0.00963412	0.0350314	0.0107318	2.60111	4682.28	0.0462014	0.0117665	0.0534802	0.0131156	2.00229	3659	0.0383809	0.00990275	0.0381811	0.0109139
3	400	3.85116	6896.67	0.0622713	0.0168421	0.0560447	0.0210636	3.61097	6833.97	0.0545709	0.0160241	0.0505943	0.0192473	4.67208	7980.29	0.0814309	0.0213234	0.0787681	0.0307157	3.06527	5087.01	0.0576304	0.0192889	0.0517201	0.0204753
4	200	3.03985	6821.02	0.0534933	0.0143611	0.0432368	0.0126454	2.49653	6140.14	0.0519798	0.0177253	0.0469259	0.0156314	3.613	6521.34	0.0570498	0.0201256	0.0523573	0.0185749	2.28411	4852.1	0.0451433	0.017003	0.0395477	0.0153518
5	300	3.76589	8691.66	0.0402278	0.00883175	0.0495642	0.00714172	2.79367	6878.64	0.0315208	0.00530973	0.0363338	0.00473868	3.72099	8687.19	0.0356882	0.00622572	0.0410498	0.00651587	3.36531	7567.15	0.0362004	0.00561534	0.0393014	0.00518294
6	100	2.41557	5826.45	0.0338856	0.00914989	0.0384261	0.00853313	2.44298	6786.17	0.0326816	0.0108478	0.0368977	0.00910549	3.59128	7048.56	0.0453388	0.0105703	0.0509007	0.0110151	2.18026	6472.49	0.0298976	0.00875478	0.0335925	0.00788587
7	200	7.31518	15653.5	0.0739208	0.0145103	0.0792349	0.0215904	6.6481	12911.6	0.061939	0.0141279	0.0763202	0.0183612	7.67099	15579.1	0.0821526	0.0174819	0.0860579	0.0305853	6.64626	13604.8	0.0766054	0.0145967	0.0743002	0.0179085
8	300	3.16676	7704.49	0.0460443	0.00964127	0.0463846	0.0108352	2.21704	6918.82	0.0384237	0.0110415	0.0382038	0.0113546	3.8252	7463.03	0.0554976	0.00960655	0.0627112	0.0115882	3.32244	7721.92	0.0464973	0.0103642	0.0521239	0.0119179
9	200	4.16755	5451.65	0.0650562	0.0216747	0.0686996	0.0245222	4.02004	5902.84	0.0808631	0.0306735	0.0737797	0.0279839	5.54263	7189.12	0.100175	0.0281963	0.0906943	0.0395209	3.51928	4951.83	0.0612476	0.0260792	0.0583902	0.0210748
10	300	6.83803	13203.3	0.0544514	0.0105252	0.0565659	0.0102829	3.73107	8248.79	0.0393893	0.00873712	0.0365346	0.00766585	6.65142	14179.6	0.0551546	0.00948516	0.0634319	0.00923911	4.26585	10888.2	0.0380805	0.00792499	0.0412635	0.00649949
11	100	4.12947	9651.22	0.0316898	0.00677594	0.0345319	0.00664759	3.27187	6519.38	0.0296333	0.00517253	0.0321375	0.00496223	4.26816	10568	0.0367356	0.00792523	0.044871	0.00772632	3.56226	9291.31	0.0310915	0.00603247	0.0406152	0.00654334
12	700	4.8617	14611	0.0549785	0.016301	0.0483134	0.014392	4.83362	10368.3	0.0623426	0.0154708	0.0492566	0.0138858	6.38044	11434	0.0774197	0.029366	0.06574	0.0205565	4.77451	11128.9	0.0620722	0.0174222	0.0521505	0.0166046
13	100	5.46897	10884.3	0.0455214	0.0098833	0.0511261	0.00750636	3.97367	8747.19	0.0363704	0.00896353	0.0400674	0.00709045	5.74149	10965.8	0.0493824	0.00823669	0.053127	0.0076953	3.60282	8366.05	0.0309779	0.00638266	0.0349309	0.00521367
14	100	3.85194	9832.79	0.0533189	0.0136712	0.0466164	0.0115544	3.11528	8699.98	0.0398934	0.0108194	0.0360211	0.00901312	4.90791	10081	0.0567036	0.0123528	0.0529822	0.011826	3.19584	7401.28	0.0388825	0.0119431	0.038196	0.00866199
15	300	7.32675	15967.8	0.0809756	0.0202121	0.0919281	0.0258001	5.39659	14857.8	0.0748383	0.0245072	0.0789921	0.0278153	8.54822	16758.5	0.0703002	0.0122151	0.0962443	0.016112	6.30698	15772.7	0.0598312	0.0149464	0.0725689	0.018029
16	100	4.08472	10172.4	0.0399191	0.00670373	0.0366789	0.00665366	2.24258	7295.55	0.0262282	0.00589237	0.0225028	0.0060148	3.57096	9249.95	0.0319087	0.00558777	0.0300054	0.00565209	2.96091	8143.33	0.0306895	0.00552338	0.0294492	0.00554586
17	100	4.97847	13856.6	0.0503368	0.00803572	0.044663	0.00637078	3.99125	11516.7	0.0375151	0.00674695	0.040157	0.00640552	7.51458	23220.5	0.0675009	0.010675	0.0633761	0.0100811	5.52849	12334.6	0.0433919	0.0074765	0.0431767	0.00804233
18	300	4.71028	10988.9	0.0649013	0.0239727	0.0618833	0.0198953	4.05913	12051.7	0.0568601	0.0217807	0.0479845	0.0205423	4.76237	10884.3	0.0590346	0.0178896	0.0524248	0.0149359	3.40217	9517.48	0.0473607	0.0135613	0.0418217	0.00955655
19	300	9.27467	20626.4	0.113935	0.0341243	0.103617	0.0186492	8.08121	17291.1	0.089008	0.0249642	0.0834164	0.0181984	6.95538	15737	0.0797002	0.018289	0.0767399	0.0157087	4.92732	13066.5	0.0538573	0.0133049	0.0503891	0.0110957
20	300	4.46775	10730.2	0.048484	0.00952973	0.0449329	0.00913053	3.17561	6711.87	0.0338937	0.00750072	0.0365731	0.0067522	5.10936	12760.1	0.0655999	0.00946444	0.0626536	0.00789385	3.63007	9381.09	0.0420646	0.00616073	0.0405676	0.00656819
21	900	5.02027	10072.8	0.0744472	0.0232616	0.0734357	0.0166636	3.61268	12298.9	0.0500798	0.0111711	0.0477967	0.0105414	5.04337	12343	0.067799	0.0176376	0.0634981	0.0168687	3.83925	11147.7	0.051409	0.0152033	0.0498375	0.014516
22	100	3.30804	5943.87	0.0361832	0.0068535	0.033999	0.007193	4.13037	7896.34	0.0457204	0.00975321	0.0391197	0.00808918	4.06035	8074.68	0.0488046	0.00836285	0.0443988	0.00775442	2.62723	5138.08	0.0342828	0.00604112	0.0335944	0.00617538
23	900	2.26454	5941.86	0.047131	0.0079149	0.0416766	0.00801612	2.22969	6780.45	0.0456033	0.00858559	0.0426969	0.00898908	2.80723	7567.44	0.0569524	0.0100872	0.048339	0.00947561	2.86077	5618.86	0.0550563	0.00919155	0.0490136	0.00781422
24	300	2.95397	7057.35	0.0319241	0.00603598	0.0305415	0.0059014	2.49624	7189.69	0.0287927	0.00428446	0.0251888	0.00619788	2.31761	8617.64	0.0315013	0.00582925	0.0294952	0.00658317	1.77552	5192.86	0.0208314	0.00323488	0.021936	0.0048855
25	100	2.2282	4205.9	0.0343814	0.00690678	0.0304117	0.00671134	1.54408	5125.8	0.0264311	0.00597865	0.0259991	0.00564084	2.98803	6138.31	0.0439891	0.00991904	0.0456149	0.011935	2.58043	5424.63	0.0363616	0.00673776	0.0364572	0.00906878
26	100	2.97765	5272.92	0.0382022	0.00993387	0.0385263	0.00923803	3.25621	7299.51	0.0428661	0.0096295	0.044144	0.00931833	3.43467	6693.36	0.0485977	0.0102131	0.0471388	0.00884892	2.42835	5637.51	0.037362	0.00763374	0.0351301	0.00751122
27	300	2.32285	5762.64	0.041682	0.011052	0.0311331	0.010142	2.2582	5801.43	0.0510946	0.0113212	0.0396887	0.00976621	2.69131	6132.49	0.0605854	0.0104723	0.0478661	0.0117111	2.01314	5156.26	0.0409552	0.0107433	0.0367313	0.00969542
28	300	3.22222	5779.34	0.0518173	0.0200498	0.0540619	0.0204949	2.97046	7165.21	0.0626888	0.0273125	0.0623355	0.0228965	4.13026	7579.14	0.0664441	0.02676	0.0643548	0.0236751	2.93237	7162.27	0.0501912	0.0198527	0.0486402	0.0226211
29	200	3.25306	6448.87	0.0513951	0.0131245	0.0518291	0.0192277	2.78082	6035.03	0.0419841	0.0112121	0.0473634	0.0165223	3.55159	6675.87	0.0508602	0.0127507	0.0519198	0.0159907	2.31042	4105.97	0.0348016	0.0101205	0.0377896	0.0140394
30	400	2.38867	5085.91	0.0588112	0.0207486	0.0603805	0.0206764	3.83887	6982.97	0.120959	0.0590634	0.122055	0.0495304	2.20271	4871.22	0.0510894	0.0165304	0.052031	0.0148685	1.57824	3074.97	0.0349162	0.00941776	0.0344821	0.00937268
36	250	3.85364	9085.37	0.0393028	0.0128038	0.0431814	0.0131307	3.26095	9705.76	0.0382966	0.00917412	0.0328324	0.00867415	4.33587	12740.1	0.0407008	0.0143683	0.0401142	0.0138589	3.8712	7841.53	0.039536	0.0111873	0.0336567	0.00913081
37	400	7.98017	14325	0.0808363	0.0143042	0.094144	0.0161141	6.16517	13343.9	0.0651344	0.0146087	0.0737154	0.0162836	5.40673	12695.1	0.0618913	0.0171945	0.061181	0.0171812	3.99804	11206	0.0353863	0.0107153	0.0419779	0.0110361
38	250	2.37275	5112.85	0.0431904	0.0124035	0.036265	0.00951435	2.74019	7635.54	0.0580981	0.0219332	0.0473507	0.019642	3.12988	6610.28	0.0502572	0.0149265	0.0429559	0.0124926	2.05458	5648.38	0.0360454	0.0110615	0.030811	0.0101329
39	1050	5.42097	9011.81	0.0568331	0.0138764	0.0536214	0.010387	3.62305	6692.87	0.0451492	0.00929018	0.0402735	0.00855034	4.83779	13360.4	0.0554457	0.0159182	0.0597188	0.0147458	3.66575	11087.2	0.0488198	0.0130998	0.0384128	0.0100171
40	300	2.14021	6537.45	0.0296075	0.00855683	0.0298559	0.00978571	3.69802	9177.11	0.054893	0.0107213	0.0568653	0.0147178	4.08616	10531.9	0.0515168	0.0139905	0.053376	0.0134965	2.9917	7088.99	0.0429312	0.0104012	0.0395597	0.00903676
41	250	2.65213	6501.63	0.0463814	0.0158193	0.0446026	0.0157537	1.90356	5011.68	0.037235	0.0139705	0.0372228	0.0139755	2.56977	5812.42	0.0408718	0.0150516	0.0404561	0.014453	1.9802	4619.27	0.0327925	0.0125891	0.0330722	0.0121791
42	350	1.91929	8184.86	0.127564	0.00932023	0.581136	0.0073891	1.80453	7326.21	0.443454	0.00938226	0.213047	0.00732097	1.92767	9294.72	0.198331	0.00887219	0.805364	0.0060166	1.64633	10153.7	0.494395	0.0113271	0.297098	0.00944198
43	400	2.12322	6053.41	0.381717	0.0136871	0.236874	0.0157798	2.09348	5126.43	0.128159	0.0101216	0.13572	0.0134583	1.75437	4755.24	0.0285782	0.00954842	0.0435124	0.0114053	1.29731	3568.57	0.0262578	0.00974562	0.0331989	0.0129944
44	500	2.80348	6793.01	0.0503341	0.0252997	0.0666611	0.0260323	1.88605	5114.41	0.04535	0.0267476	0.0644253	0.0292714	2.65478	5844.7	0.0439153	0.0162933	0.0516229	0.0162395	2.10075	4165.69	0.0417314	0.0144685	0.0414137	0.0150488
45	950	3.41402	6815.29	0.0608609	0.0289399	0.0645623	0.0197989	2.54764	6199.39	0.0495966	0.0285863	0.0602688	0.0275432	4.44175	8682.55	0.0830437	0.0249912	0.0608737	0.0182416	2.65044	5786.3	0.074453	0.0121257	0.0436393	0.0116439
46	550	3.32684	5809.29	0.373379	0.0231574	0.0598655	0.0163941	2.59462	5813.49	0.0541123	0.0168302	0.097797	0.0149441	2.82751	6482.66	0.0460166	0.0207949	0.0665982	0.0216764	1.91961	5190.66	0.0324732	0.0171336	0.0381779	0.014527
47	150	2.00336	5957.01	0.626687	0.00812781	0.0755688	0.0118651	2.51452	8694.65	0.161812	0.0100963	0.0403334	0.0130176	3.40466	9833.33	0.0401586	0.0075546	0.0345253	0.0118749	2.465	7606.51	0.0341996	0.00790386	0.0309701	0.00863785
48	350	3.23611	7747.25	0.0438841	0.0222798	0.0494078	0.0233314	3.15181	8487.14	0.0599691	0.0318774	0.074521	0.0341682	4.00255	10093.4	0.0730508	0.0498406	0.062289	0.0417546	2.80257	6215.45	0.0556133	0.0318446	0.0724292	0.041959
49	250	12.8682	22756.7	0.127212	0.0467927	0.0917881	0.0220646	10.6347	17183.9	0.0835263	0.0221978	0.0825022	0.0178675	10.0472	20466.8	0.0877588	0.027689	0.0659762	0.03176	7.31645	12682.5	0.046698	0.0131107	0.0552764	0.015475
50	250	4.5752	10619.9	0.0508652	0.0149616	0.0521047	0.0151312	5.10685	11469.3	0.0654982	0.0214499	0.0737568	0.0202542	5.57101	13451.2	0.0600958	0.0198043	0.0678513	0.0212363	3.64751	10588.2	0.0424998	0.0153412	0.0482661	0.0153162
