# Supplementary material for: Using Low Levels of Stochastic Vestibular Stimulation to Improve Balance Function
Source: PLoS One. 2015 Aug 21;10(8):e0136335. doi: 10.1371/journal.pone.0136335 (PMC4546608; doi:10.1371/journal.pone.0136335)
Supplement: S3 Table — This page shows the RMS values for the variables Fx, My, Hax, Hpv, Tax, and Tpv for the baseline and stimulation periods for the control trials and optimal trials for all subjects in AP direction. (XLSX) [file pone.0136335.s003.xlsx]

## Sheet: ML Histogram
Bin	Frequency
100	10
200	6
300	16
400	6
500	1
600	1
700	1
800	0
More	4

## Sheet: AP Histogram
Bin	Frequency
100	6
200	9
300	7
400	8
500	6
600	1
700	4
800	2
More	2

## Sheet: APML Histogram
Bin	Frequency
100	6
200	10
300	13
400	5
500	1
600	2
700	3
800	2
More	3

## Sheet: T Histogram
Bin	Frequency
500	4
700	6
900	7
1100	6
1300	3
More	2

## Sheet: S3-AP Optimal
		Control Trials												Optimal Trials
		RMS during Baseline Period						RMS during Stimulation Period						RMS during Baseline Period						RMS during Stimulation Period
Sub.No.	AP Opt. Amplitude Range (±, µA)	Fx	My	Hax	Hpv	Tax	Tpv	Fx	My	Hax	Hpv	Tax	Tpv	Fx	My	Hax	Hpv	Tax	Tpv	Fx	My	Hax	Hpv	Tax	Tpv
1	500	3.88208	7039.17	0.0632272	0.0150703	0.0715321	0.0132634	3.02413	6215.05	0.0510807	0.0161593	0.0457519	0.0194458	4.20517	8141.11	0.0984826	0.0172724	0.0995883	0.0179412	3.74077	6524.8	0.0547908	0.0168433	0.0463896	0.0168166
2	200	2.98812	4095.64	0.0489229	0.0140916	0.0434145	0.0145245	2.40863	4547.31	0.0450705	0.0142615	0.0379067	0.0139511	2.6815	4531.31	0.0458278	0.0121297	0.0413683	0.0130022	2.19909	3750.57	0.0456627	0.0144025	0.03539	0.0130014
3	400	3.68112	7032.99	0.0546059	0.0123341	0.0473155	0.0152138	2.97199	6624.91	0.0469928	0.0143036	0.038104	0.011448	3.82677	9093.36	0.0568746	0.0174566	0.0475789	0.0195502	2.56607	4795.14	0.0463295	0.0214558	0.0349501	0.0154765
4	200	3.54458	6570.2	0.045887	0.0142394	0.0378314	0.0113699	2.84623	4720.33	0.0454722	0.0171713	0.0318827	0.0117407	4.16249	7604.3	0.0593975	0.0185064	0.048128	0.0168436	2.01957	4338.17	0.0349795	0.013198	0.0248817	0.00954603
5	300	2.7213	5519.02	0.0279066	0.00723132	0.0243066	0.0104944	2.79353	6342.46	0.0337147	0.00805291	0.0314499	0.00906353	2.58741	7720.19	0.0369841	0.00873527	0.029727	0.0138192	2.5583	6610.08	0.0289847	0.00766303	0.0328788	0.0117817
6	700	2.24519	6057.65	0.0322818	0.0102054	0.0276261	0.0100614	2.15861	4214.66	0.0314098	0.0107311	0.024216	0.0121969	2.89219	6847.81	0.0429742	0.00987118	0.0380689	0.0131467	2.18605	7450.13	0.0361466	0.0121532	0.0303605	0.0120222
7	500	6.50201	12567.3	0.0748498	0.0177569	0.0660769	0.02116	5.13508	11497.1	0.0622856	0.0165426	0.0525404	0.0197787	4.50366	11653.5	0.0650443	0.0277955	0.0534022	0.0294574	4.25412	13921.8	0.0685388	0.0232248	0.0490095	0.0235886
8	100	2.96421	9081.27	0.0479436	0.0119792	0.0415356	0.0119286	1.96092	11331.3	0.038546	0.0103347	0.0270989	0.0106186	2.50601	17380.2	0.0422353	0.0128294	0.0364597	0.0132907	1.94524	8474.76	0.0373093	0.0116679	0.0265537	0.0116314
9	200	4.76018	8447.1	0.0692226	0.0189435	0.0639892	0.0226273	4.24276	7084.2	0.0660894	0.0234527	0.0590716	0.0221016	6.53663	9921.14	0.084352	0.0261366	0.0737112	0.031814	3.63725	6501.78	0.0569699	0.0258772	0.0474488	0.0176198
10	300	5.77452	12174	0.0488017	0.010426	0.0445394	0.0099449	2.78086	6992.43	0.028123	0.00572217	0.0212601	0.00651789	9.79636	25302.1	0.0689071	0.0166675	0.0523708	0.0153814	5.85488	13102.2	0.0569184	0.0113835	0.0483083	0.00989759
11	700	4.00215	12898.5	0.0370715	0.00811787	0.0307228	0.0100578	2.63508	7824.99	0.0258353	0.00570614	0.0221214	0.00759806	3.02135	8790.56	0.0334384	0.00691612	0.0262701	0.00890967	2.51374	8471.62	0.0256325	0.00658287	0.0237474	0.0076574
12	100	4.04397	8646.32	0.0507477	0.0148421	0.0360793	0.0148281	3.78583	11746.9	0.0571731	0.019451	0.0366205	0.0200973	4.3095	10201.4	0.0557181	0.0145219	0.0430178	0.0155968	3.06383	7106.3	0.0521671	0.0161273	0.0372048	0.0152266
13	400	3.57807	9505.72	0.0434084	0.00957689	0.0351612	0.0106191	3.03893	6586.09	0.0398596	0.00968826	0.0327182	0.00960396	3.66145	6921.51	0.0383093	0.00999509	0.0339614	0.00966643	2.94383	5152.7	0.0296918	0.00845053	0.0239406	0.00864355
14	100	3.66453	8958.7	0.0520119	0.0127342	0.0401218	0.01087	3.10432	7796.16	0.0418584	0.0124181	0.0385138	0.0101621	4.73908	8290.12	0.0484585	0.0128929	0.0420245	0.0109632	3.36924	8033.82	0.0421064	0.0130054	0.0345929	0.0103023
15	300	5.42232	14641.8	0.0552202	0.0188056	0.045246	0.0203191	3.5799	10826.6	0.0517884	0.0177862	0.0365992	0.0176699	6.81972	18964.7	0.0771179	0.0207192	0.0643993	0.0250578	7.11772	16478.9	0.0757519	0.0179319	0.0610085	0.0216832
16	200	3.3643	7590	0.0404654	0.0115761	0.0476143	0.0102987	2.57934	10701.8	0.0293156	0.00897508	0.0347331	0.00887907	3.36698	9799.23	0.0344329	0.00891225	0.0395641	0.0096137	2.60738	8264.75	0.0322833	0.00910524	0.035005	0.00809617
17	900	4.48434	22358.1	0.0466898	0.0146242	0.0563955	0.0125793	3.53228	8693.73	0.0322755	0.00879328	0.0397835	0.00893632	3.73863	10006.5	0.044338	0.0103486	0.0370157	0.00937232	4.20364	9886.77	0.0617284	0.0149545	0.0462712	0.0143262
18	300	2.56233	9408.04	0.0371792	0.0151398	0.0370121	0.0151576	2.709	10825.3	0.0405278	0.0186491	0.044147	0.0200205	3.05494	11713	0.0367293	0.0136505	0.0418656	0.013667	2.21776	9845.69	0.03088	0.014602	0.0327378	0.0151101
19	200	7.36759	24669.1	0.0949813	0.0342271	0.102831	0.0289528	5.50693	15078.4	0.0650107	0.0204749	0.0744272	0.0187174	6.98642	16467.5	0.0844672	0.0266881	0.104084	0.0311533	3.56183	12832.2	0.0427627	0.0184019	0.0606132	0.0201896
20	200	3.69252	9365.81	0.0447586	0.0146802	0.0485212	0.0127277	3.35997	8715.8	0.047244	0.0161784	0.0489522	0.010472	4.82166	13801.4	0.0497932	0.015407	0.0550489	0.0162231	4.28688	10002.1	0.0431613	0.0141114	0.0504066	0.0124615
21	300	4.14268	13103.8	0.0509634	0.0335897	0.0579024	0.0282787	3.64094	15161.8	0.0461808	0.017247	0.0510711	0.0147145	4.86999	12886	0.0518228	0.020813	0.0635846	0.018615	3.8635	10131	0.0362819	0.0132617	0.0504616	0.0140029
22	100	3.47085	5530.77	0.0372397	0.00979945	0.0382083	0.00787192	3.35001	5841.46	0.0331208	0.0083593	0.0435517	0.00778125	3.32683	9414.22	0.0345319	0.00952808	0.0399611	0.00894937	2.11475	4928.32	0.0244889	0.00804235	0.0311859	0.00769938
23	100	1.73607	5741.26	0.0328426	0.0190548	0.0351355	0.00850165	1.98452	8309.68	0.0358619	0.0182405	0.0389417	0.00811061	2.66267	12002.1	0.0486123	0.0224176	0.0489942	0.0100287	2.55485	6328.27	0.0355657	0.0164696	0.0394768	0.0074974
24	300	2.69482	9765.93	0.0289051	0.00964813	0.0300733	0.00806359	3.0012	11120.8	0.0325149	0.00957114	0.0332768	0.00908952	2.59652	7000.84	0.0301725	0.00790202	0.032486	0.0066182	2.04212	5624.06	0.0253007	0.00604892	0.0278214	0.00681823
25	500	2.40492	5548.39	0.0328163	0.012999	0.0392213	0.0122938	1.89528	5348.54	0.0261815	0.0107636	0.0312143	0.00869166	2.65262	7416.2	0.0362981	0.0120226	0.0380119	0.0118972	2.82538	6439.47	0.032291	0.0131315	0.0432128	0.01099
26	200	3.09705	6512.38	0.041243	0.0115874	0.0457562	0.0126539	2.67603	6614	0.0326736	0.0103921	0.0406151	0.0128441	3.50809	7300.52	0.0391813	0.0100439	0.0424069	0.0109679	2.02527	6567.79	0.0245072	0.00805287	0.0328363	0.00813017
27	100	2.35162	5266.62	0.0325694	0.0143224	0.0396985	0.012444	1.54928	4316.99	0.0274496	0.0110262	0.0383745	0.0114607	2.10932	6711.43	0.0349841	0.0139525	0.037579	0.0117225	2.02318	5938.55	0.0282442	0.0134813	0.0333076	0.00988354
28	400	3.19345	9160.62	0.0401116	0.0152196	0.0454519	0.0166649	3.5072	9086.69	0.0510664	0.0169686	0.0545174	0.0183076	3.74507	10016.6	0.0440229	0.0189997	0.045734	0.0169364	2.51201	8759.68	0.0380748	0.0125045	0.0408323	0.0142934
29	700	3.77619	8037.13	0.0352849	0.00959935	0.0427425	0.0119946	3.16864	7653.3	0.0427855	0.0120776	0.0457292	0.0157787	4.03645	7274.43	0.0396434	0.0110659	0.0551925	0.0146111	2.69171	5450.7	0.0300034	0.00967284	0.0416615	0.0138841
30	400	2.67933	6441.95	0.0464943	0.0177351	0.0528662	0.0159446	2.90845	6229.78	0.054898	0.0244245	0.0602905	0.0198252	3.11426	6681.3	0.0455112	0.0103792	0.0492256	0.0108852	2.4253	4206.23	0.0411228	0.00969623	0.045384	0.00930447
36	500	3.35974	9773.89	0.0414286	0.0178277	0.0299494	0.0132489	2.68083	7542.27	0.0317126	0.00943288	0.0288172	0.00915381	3.65233	11745.4	0.0479733	0.013103	0.0360282	0.0139424	3.8277	10024	0.0496095	0.0140378	0.0366662	0.0125478
37	950	5.53393	14801.5	0.0630015	0.0161456	0.0569254	0.018121	5.51397	12512.2	0.0590866	0.0125196	0.048797	0.0117983	5.92472	21174.8	0.0704114	0.014335	0.0644054	0.0182055	4.25658	9136.94	0.0470705	0.011947	0.0405601	0.010234
38	200	2.81293	8095.62	0.0404897	0.0103031	0.0349705	0.00751157	2.49139	6045.84	0.0420588	0.0129034	0.0319567	0.00785437	2.34625	7161.09	0.0438088	0.0111975	0.0334715	0.00859612	2.03499	4788.85	0.0382236	0.0136702	0.0285518	0.00981187
39	400	6.61005	18684.2	0.0724481	0.0130766	0.0606445	0.0149479	3.97863	13049.1	0.0727725	0.0108258	0.0435019	0.0126263	4.23273	13245.2	0.0497362	0.00890491	0.049573	0.0136887	2.89956	8545.72	0.0447202	0.011769	0.0370009	0.0130642
40	450	2.14922	7527.71	0.0408478	0.0126503	0.033334	0.0115609	2.81345	9300.46	0.0441688	0.0151788	0.035079	0.0120381	2.53964	8060.82	0.0427452	0.0136822	0.0354697	0.0129388	2.03563	7267.76	0.0358594	0.010203	0.0242889	0.00876667
41	250	3.54093	8005.38	0.0611574	0.0114186	0.0595043	0.0137218	2.01398	5911.98	0.0355098	0.0107021	0.0257924	0.00980716	2.75411	6032.51	0.0397942	0.0116347	0.0296656	0.0138343	1.93768	4114.2	0.0328206	0.011611	0.0260575	0.0108573
42	350	1.63554	15767.1	0.104736	0.0107606	0.620857	0.00774876	1.46075	8621.28	0.118535	0.0096493	0.114532	0.00842453	2.00398	17338.4	0.262211	0.00851344	0.408208	0.00783278	1.72307	10874.3	0.191003	0.00872226	0.155096	0.00760435
43	800	2.30513	4768.43	0.218068	0.013724	0.333302	0.0168082	2.45267	6169.06	0.804789	0.0160681	0.0690491	0.019167	2.08585	5899.01	0.0390328	0.0152056	0.221521	0.0180218	1.74969	4325.21	0.028251	0.0106894	0.060166	0.0107443
44	500	2.40963	9585.55	0.035139	0.0149	0.0656294	0.0191687	2.46222	10167.9	0.0557042	0.0342914	0.0567257	0.0229797	1.80128	9482.93	0.031064	0.0138996	0.0478537	0.0119926	1.67286	5877.19	0.023701	0.0107606	0.0356908	0.0127424
45	750	2.9384	5305.42	0.0361313	0.0142973	0.0645899	0.0189686	2.19179	5886.93	0.0352496	0.0175475	0.0659912	0.0241734	5.38485	9853.45	0.0884215	0.0345469	0.119221	0.0302895	2.39876	6360.88	0.0362489	0.0148576	0.0949315	0.0148558
46	200	3.05013	7619.16	0.268568	0.0138531	0.199298	0.0134888	2.60323	5882.21	0.0600129	0.0117793	0.157178	0.0121391	2.63448	6124.51	0.0419875	0.0156522	0.0491125	0.0150905	2.10394	4679.84	0.0321033	0.0099884	0.0394172	0.0104761
47	550	2.01415	12920.6	0.318377	0.0105568	0.368392	0.0124351	2.86352	13399.1	0.118277	0.0111658	0.114703	0.0154511	4.54575	11504	0.0436316	0.0161288	0.0563498	0.0169054	2.39425	8582.97	0.0258223	0.00925606	0.0373011	0.0123401
48	350	2.56598	7752.11	0.0416008	0.0186396	0.0610431	0.0218204	2.67752	8236.56	0.0437087	0.0201154	0.0640816	0.0266504	3.34873	8877.5	0.0496051	0.0212662	0.0866824	0.0405552	3.08391	8772.29	0.0467342	0.020812	0.0650769	0.0254128
49	650	12.2803	24831.1	0.0779703	0.0212339	0.0950398	0.0170081	10.3436	16368.7	0.0628551	0.0187303	0.0768442	0.0148911	9.76997	22236.2	0.0654566	0.0207858	0.0743724	0.0166411	7.79052	15576.6	0.042202	0.0147716	0.0603974	0.0146789
50	400	4.54947	10515	0.0527743	0.0196765	0.0650928	0.0192883	5.04996	13752.3	0.0484646	0.0169987	0.0563323	0.0186699	6.06516	14350.2	0.0680847	0.0242604	0.0783186	0.0214991	3.26817	8168.22	0.0345503	0.0125172	0.0431066	0.0157321
	#DIV/0!
