# Supplementary material for: Using Low Levels of Stochastic Vestibular Stimulation to Improve Balance Function
Source: PLoS One. 2015 Aug 21;10(8):e0136335. doi: 10.1371/journal.pone.0136335 (PMC4546608; doi:10.1371/journal.pone.0136335)
Supplement: S4 Table — This page shows the RMS values for the variables Fy, Mx, Hay, Hrv, Tay, Trv, Fx, My, Hax, Hpv, Tax, and Tpv for the baseline and stimulation periods for the control trials and optimal trials for all subjects in APML direction. (XLSX) [file pone.0136335.s004.xlsx]

## Sheet: ML Histogram
Bin	Frequency
100	10
200	6
300	16
400	6
500	1
600	1
700	1
800	0
More	4

## Sheet: AP Histogram
Bin	Frequency
100	6
200	9
300	7
400	8
500	6
600	1
700	4
800	2
More	2

## Sheet: APML Histogram
Bin	Frequency
100	6
200	10
300	13
400	5
500	1
600	2
700	3
800	2
More	3

## Sheet: T Histogram
Bin	Frequency
500	4
700	6
900	7
1100	6
1300	3
More	2

## Sheet: S4-APML Optimal
		Control Trials												Optimal Trials												Control Trials												Optimal Trials
		RMS during Baseline Period						RMS during Stimulation Period						RMS during Baseline Period						RMS during Stimulation Period						RMS during Baseline Period						RMS during Stimulation Period						RMS during Baseline Period						RMS during Stimulation Period
Sub.No.	APML Opt. Amplitude Range (±, µA)	Fy	Mx	Hay	Hrv	Tay	Trv	Fy	Mx	Hay	Hrv	Tay	Trv	Fy	Mx	Hay	Hrv	Tay	Trv	Fy	Mx	Hay	Hrv	Tay	Trv	Fx	My	Hax	Hpv	Tax	Tpv	Fx	My	Hax	Hpv	Tax	Tpv	Fx	My	Hax	Hpv	Tax	Tpv	Fx	My	Hax	Hpv	Tax	Tpv
1	100	3.87989	5960.8	0.0515472	0.00994229	0.0599505	0.00981103	3.06872	5040.25	0.0350126	0.00890748	0.0390203	0.009571	3.1403	5080.72	0.0548252	0.0100832	0.0488234	0.00810067	2.77302	5196.25	0.0367836	0.0099576	0.0426819	0.00849604	3.88208	7039.17	0.0632272	0.0150703	0.0715321	0.0132634	3.02413	6215.05	0.0510807	0.0161593	0.0457519	0.0194458	3.28167	6461.62	0.0573802	0.0135951	0.0671994	0.0121748	3.49883	6154.29	0.0465701	0.0124329	0.0386733	0.0104098
2	200	3.27824	5247.93	0.0615726	0.0124093	0.0640316	0.0175852	2.14188	3524.38	0.0344118	0.00963412	0.0350314	0.0107318	2.60111	4682.28	0.0462014	0.0117665	0.0534802	0.0131156	2.00229	3659	0.0383809	0.00990275	0.0381811	0.0109139	2.98812	4095.64	0.0489229	0.0140916	0.0434145	0.0145245	2.40863	4547.31	0.0450705	0.0142615	0.0379067	0.0139511	2.6815	4531.31	0.0458278	0.0121297	0.0413683	0.0130022	2.19909	3750.57	0.0456627	0.0144025	0.03539	0.0130014
3	400	3.85116	6896.67	0.0622713	0.0168421	0.0560447	0.0210636	3.61097	6833.97	0.0545709	0.0160241	0.0505943	0.0192473	4.67208	7980.29	0.0814309	0.0213234	0.0787681	0.0307157	3.06527	5087.01	0.0576304	0.0192889	0.0517201	0.0204753	3.68112	7032.99	0.0546059	0.0123341	0.0473155	0.0152138	2.97199	6624.91	0.0469928	0.0143036	0.038104	0.011448	3.82677	9093.36	0.0568746	0.0174566	0.0475789	0.0195502	2.56607	4795.14	0.0463295	0.0214558	0.0349501	0.0154765
4	200	3.03985	6821.02	0.0534933	0.0143611	0.0432368	0.0126454	2.49653	6140.14	0.0519798	0.0177253	0.0469259	0.0156314	3.613	6521.34	0.0570498	0.0201256	0.0523573	0.0185749	2.28411	4852.1	0.0451433	0.017003	0.0395477	0.0153518	3.54458	6570.2	0.045887	0.0142394	0.0378314	0.0113699	2.84623	4720.33	0.0454722	0.0171713	0.0318827	0.0117407	4.16249	7604.3	0.0593975	0.0185064	0.048128	0.0168436	2.01957	4338.17	0.0349795	0.013198	0.0248817	0.00954603
5	300	3.76589	8691.66	0.0402278	0.00883175	0.0495642	0.00714172	2.79367	6878.64	0.0315208	0.00530973	0.0363338	0.00473868	3.72099	8687.19	0.0356882	0.00622572	0.0410498	0.00651587	3.36531	7567.15	0.0362004	0.00561534	0.0393014	0.00518294	2.7213	5519.02	0.0279066	0.00723132	0.0243066	0.0104944	2.79353	6342.46	0.0337147	0.00805291	0.0314499	0.00906353	2.58741	7720.19	0.0369841	0.00873527	0.029727	0.0138192	2.5583	6610.08	0.0289847	0.00766303	0.0328788	0.0117817
6	700	2.41557	5826.45	0.0338856	0.00914989	0.0384261	0.00853313	2.44298	6786.17	0.0326816	0.0108478	0.0368977	0.00910549	3.34333	6665.1	0.0446815	0.0105583	0.0482925	0.0113318	2.4677	5776.05	0.0315887	0.007839	0.0438813	0.00778082	2.24519	6057.65	0.0322818	0.0102054	0.0276261	0.0100614	2.15861	4214.66	0.0314098	0.0107311	0.024216	0.0121969	2.89219	6847.81	0.0429742	0.00987118	0.0380689	0.0131467	2.18605	7450.13	0.0361466	0.0121532	0.0303605	0.0120222
7	200	7.31518	15653.5	0.0739208	0.0145103	0.0792349	0.0215904	6.6481	12911.6	0.061939	0.0141279	0.0763202	0.0183612	4.90791	10081	0.0567036	0.0123528	0.0529822	0.011826	3.19584	7401.28	0.0388825	0.0119431	0.038196	0.00866199	6.50201	12567.3	0.0748498	0.0177569	0.0660769	0.02116	5.13508	11497.1	0.0622856	0.0165426	0.0525404	0.0197787	5.12015	12058.8	0.0636632	0.0225249	0.0487539	0.0221897	4.48114	15313.1	0.0612713	0.0195618	0.0452207	0.0215892
8	100	3.16676	7704.49	0.0460443	0.00964127	0.0463846	0.0108352	2.21704	6918.82	0.0384237	0.0110415	0.0382038	0.0113546	3.23306	7421.82	0.0465498	0.00982972	0.0541482	0.0119849	2.7615	7791.41	0.0482721	0.0132867	0.0501349	0.0158842	2.96421	9081.27	0.0479436	0.0119792	0.0415356	0.0119286	1.96092	11331.3	0.038546	0.0103347	0.0270989	0.0106186	2.50601	17380.2	0.0422353	0.0128294	0.0364597	0.0132907	1.94524	8474.76	0.0373093	0.0116679	0.0265537	0.0116314
9	200	4.16755	5451.65	0.0650562	0.0216747	0.0686996	0.0245222	4.02004	5902.84	0.0808631	0.0306735	0.0737797	0.0279839	5.54263	7189.12	0.100175	0.0281963	0.0906943	0.0395209	3.51928	4951.83	0.0612476	0.0260792	0.0583902	0.0210748	4.76018	8447.1	0.0692226	0.0189435	0.0639892	0.0226273	4.24276	7084.2	0.0660894	0.0234527	0.0590716	0.0221016	6.53663	9921.14	0.084352	0.0261366	0.0737112	0.031814	3.63725	6501.78	0.0569699	0.0258772	0.0474488	0.0176198
10	300	6.83803	13203.3	0.0544514	0.0105252	0.0565659	0.0102829	3.73107	8248.79	0.0393893	0.00873712	0.0365346	0.00766585	6.65142	14179.6	0.0551546	0.00948516	0.0634319	0.00923911	4.26585	10888.2	0.0380805	0.00792499	0.0412635	0.00649949	5.77452	12174	0.0488017	0.010426	0.0445394	0.0099449	2.78086	6992.43	0.028123	0.00572217	0.0212601	0.00651789	9.79636	25302.1	0.0689071	0.0166675	0.0523708	0.0153814	5.85488	13102.2	0.0569184	0.0113835	0.0483083	0.00989759
11	700	4.12947	9651.22	0.0316898	0.00677594	0.0345319	0.00664759	3.27187	6519.38	0.0296333	0.00517253	0.0321375	0.00496223	3.94866	8203.29	0.0324205	0.00593837	0.0386075	0.00614193	3.48633	7294.71	0.0291281	0.00486666	0.0343766	0.00526978	4.00215	12898.5	0.0370715	0.00811787	0.0307228	0.0100578	2.63508	7824.99	0.0258353	0.00570614	0.0221214	0.00759806	3.02135	8790.56	0.0334384	0.00691612	0.0262701	0.00890967	2.51374	8471.62	0.0256325	0.00658287	0.0237474	0.0076574
12	700	4.8617	14611	0.0549785	0.016301	0.0483134	0.014392	4.83362	10368.3	0.0623426	0.0154708	0.0492566	0.0138858	6.38044	11434	0.0774197	0.029366	0.06574	0.0205565	4.77451	11128.9	0.0620722	0.0174222	0.0521505	0.0166046	4.04397	8646.32	0.0507477	0.0148421	0.0360793	0.0148281	3.78583	11746.9	0.0571731	0.019451	0.0366205	0.0200973	4.71192	9940.97	0.061238	0.016891	0.0409785	0.0179179	4.18034	9622.48	0.0522995	0.0160821	0.033935	0.0151215
13	100	5.46897	10884.3	0.0455214	0.0098833	0.0511261	0.00750636	3.97367	8747.19	0.0363704	0.00896353	0.0400674	0.00709045	5.74149	10965.8	0.0493824	0.00823669	0.053127	0.0076953	3.60282	8366.05	0.0309779	0.00638266	0.0349309	0.00521367	3.57807	9505.72	0.0434084	0.00957689	0.0351612	0.0106191	3.03893	6586.09	0.0398596	0.00968826	0.0327182	0.00960396	3.85452	7506.39	0.0410555	0.00833334	0.0342095	0.00896218	3.20758	6863.49	0.0355478	0.00769086	0.0285511	0.00742421
14	100	3.85194	9832.79	0.0533189	0.0136712	0.0466164	0.0115544	3.11528	8699.98	0.0398934	0.0108194	0.0360211	0.00901312	4.90791	10081	0.0567036	0.0123528	0.0529822	0.011826	3.19584	7401.28	0.0388825	0.0119431	0.038196	0.00866199	3.66453	8958.7	0.0520119	0.0127342	0.0401218	0.01087	3.10432	7796.16	0.0418584	0.0124181	0.0385138	0.0101621	4.73908	8290.12	0.0484585	0.0128929	0.0420245	0.0109632	3.36924	8033.82	0.0421064	0.0130054	0.0345929	0.0103023
15	300	7.32675	15967.8	0.0809756	0.0202121	0.0919281	0.0258001	5.39659	14857.8	0.0748383	0.0245072	0.0789921	0.0278153	8.54822	16758.5	0.0703002	0.0122151	0.0962443	0.016112	6.30698	15772.7	0.0598312	0.0149464	0.0725689	0.018029	5.42232	14641.8	0.0552202	0.0188056	0.045246	0.0203191	3.5799	10826.6	0.0517884	0.0177862	0.0365992	0.0176699	6.81972	18964.7	0.0771179	0.0207192	0.0643993	0.0250578	7.11772	16478.9	0.0757519	0.0179319	0.0610085	0.0216832
16	200	4.08472	10172.4	0.0399191	0.00670373	0.0366789	0.00665366	2.24258	7295.55	0.0262282	0.00589237	0.0225028	0.0060148	3.55278	8258.01	0.0344688	0.00587605	0.0349722	0.00574267	3.10465	7329.7	0.0319192	0.00558014	0.0321722	0.00622137	3.3643	7590	0.0404654	0.0115761	0.0476143	0.0102987	2.57934	10701.8	0.0293156	0.00897508	0.0347331	0.00887907	3.36698	9799.23	0.0344329	0.00891225	0.0395641	0.0096137	2.60738	8264.75	0.0322833	0.00910524	0.035005	0.00809617
17	900	4.97847	13856.6	0.0503368	0.00803572	0.044663	0.00637078	3.99125	11516.7	0.0375151	0.00674695	0.040157	0.00640552	5.5802	15466.1	0.0540337	0.00970739	0.0527548	0.00830613	5.24485	13292.5	0.0507204	0.00867069	0.0491448	0.00814356	4.48434	22358.1	0.0466898	0.0146242	0.0563955	0.0125793	3.53228	8693.73	0.0322755	0.00879328	0.0397835	0.00893632	3.73863	10006.5	0.044338	0.0103486	0.0370157	0.00937232	4.20364	9886.77	0.0617284	0.0149545	0.0462712	0.0143262
18	300	4.71028	10988.9	0.0649013	0.0239727	0.0618833	0.0198953	4.05913	12051.7	0.0568601	0.0217807	0.0479845	0.0205423	4.76237	10884.3	0.0590346	0.0178896	0.0524248	0.0149359	3.40217	9517.48	0.0473607	0.0135613	0.0418217	0.00955655	2.56233	9408.04	0.0371792	0.0151398	0.0370121	0.0151576	2.709	10825.3	0.0405278	0.0186491	0.044147	0.0200205	3.05494	11713	0.0367293	0.0136505	0.0418656	0.013667	2.21776	9845.69	0.03088	0.014602	0.0327378	0.0151101
19	200	9.27467	20626.4	0.113935	0.0341243	0.103617	0.0186492	8.08121	17291.1	0.089008	0.0249642	0.0834164	0.0181984	8.45862	19154	0.106892	0.0280234	0.100974	0.0212236	7.80394	16751.3	0.0830938	0.0230951	0.0784016	0.0204301	7.36759	24669.1	0.0949813	0.0342271	0.102831	0.0289528	5.50693	15078.4	0.0650107	0.0204749	0.0744272	0.0187174	6.98642	16467.5	0.0844672	0.0266881	0.104084	0.0311533	3.56183	12832.2	0.0427627	0.0184019	0.0606132	0.0201896
20	300	4.46775	10730.2	0.048484	0.00952973	0.0449329	0.00913053	3.17561	6711.87	0.0338937	0.00750072	0.0365731	0.0067522	5.10936	12760.1	0.0655999	0.00946444	0.0626536	0.00789385	3.63007	9381.09	0.0420646	0.00616073	0.0405676	0.00656819	3.69252	9365.81	0.0447586	0.0146802	0.0485212	0.0127277	3.35997	8715.8	0.047244	0.0161784	0.0489522	0.010472	3.90857	11181	0.0422353	0.0134577	0.0478207	0.0142269	4.38415	11748.8	0.0560516	0.0139753	0.05667	0.0113057
21	300	5.02027	10072.8	0.0744472	0.0232616	0.0734357	0.0166636	3.61268	12298.9	0.0500798	0.0111711	0.0477967	0.0105414	4.93117	10261.3	0.0773072	0.0233395	0.0708175	0.0225055	4.42047	13105.3	0.0639305	0.0172803	0.0643364	0.01499	4.14268	13103.8	0.0509634	0.0335897	0.0579024	0.0282787	3.64094	15161.8	0.0461808	0.017247	0.0510711	0.0147145	4.86999	12886	0.0518228	0.020813	0.0635846	0.018615	3.8635	10131	0.0362819	0.0132617	0.0504616	0.0140029
22	100	3.30804	5943.87	0.0361832	0.0068535	0.033999	0.007193	4.13037	7896.34	0.0457204	0.00975321	0.0391197	0.00808918	4.06035	8074.68	0.0488046	0.00836285	0.0443988	0.00775442	2.62723	5138.08	0.0342828	0.00604112	0.0335944	0.00617538	3.47085	5530.77	0.0372397	0.00979945	0.0382083	0.00787192	3.35001	5841.46	0.0331208	0.0083593	0.0435517	0.00778125	3.32683	9414.22	0.0345319	0.00952808	0.0399611	0.00894937	2.11475	4928.32	0.0244889	0.00804235	0.0311859	0.00769938
23	100	2.26454	5941.86	0.047131	0.0079149	0.0416766	0.00801612	2.22969	6780.45	0.0456033	0.00858559	0.0426969	0.00898908	2.77819	7001.54	0.0478098	0.00791803	0.0427845	0.00777065	2.49862	8909.68	0.0462472	0.00843543	0.0411416	0.0076041	1.73607	5741.26	0.0328426	0.0190548	0.0351355	0.00850165	1.98452	8309.68	0.0358619	0.0182405	0.0389417	0.00811061	2.66267	12002.1	0.0486123	0.0224176	0.0489942	0.0100287	2.55485	6328.27	0.0355657	0.0164696	0.0394768	0.0074974
24	300	2.95397	7057.35	0.0319241	0.00603598	0.0305415	0.0059014	2.49624	7189.69	0.0287927	0.00428446	0.0251888	0.00619788	2.31761	8617.64	0.0315013	0.00582925	0.0294952	0.00658317	1.77552	5192.86	0.0208314	0.00323488	0.021936	0.0048855	2.69482	9765.93	0.0289051	0.00964813	0.0300733	0.00806359	3.0012	11120.8	0.0325149	0.00957114	0.0332768	0.00908952	2.59652	7000.84	0.0301725	0.00790202	0.032486	0.0066182	2.04212	5624.06	0.0253007	0.00604892	0.0278214	0.00681823
25	300	2.2282	4205.9	0.0343814	0.00690678	0.0304117	0.00671134	1.54408	5125.8	0.0264311	0.00597865	0.0259991	0.00564084	2.83499	5512.76	0.0452189	0.010758	0.0452057	0.010066	2.4923	6090.98	0.0336732	0.00913711	0.0362695	0.00950127	2.40492	5548.39	0.0328163	0.012999	0.0392213	0.0122938	1.89528	5348.54	0.0261815	0.0107636	0.0312143	0.00869166	2.15078	5621.81	0.0326325	0.0109608	0.03422	0.0117416	2.03684	4905.25	0.0268611	0.0106796	0.029754	0.00932643
26	200	2.97765	5272.92	0.0382022	0.00993387	0.0385263	0.00923803	3.25621	7299.51	0.0428661	0.0096295	0.044144	0.00931833	3.37331	8610.42	0.0463674	0.0104366	0.0419824	0.00978685	2.91743	7358.55	0.0406097	0.0077127	0.0437501	0.00807241	3.09705	6512.38	0.041243	0.0115874	0.0457562	0.0126539	2.67603	6614	0.0326736	0.0103921	0.0406151	0.0128441	3.50809	7300.52	0.0391813	0.0100439	0.0424069	0.0109679	2.02527	6567.79	0.0245072	0.00805287	0.0328363	0.00813017
27	200	2.32285	5762.64	0.041682	0.011052	0.0311331	0.010142	2.2582	5801.43	0.0510946	0.0113212	0.0396887	0.00976621	2.42896	5661.27	0.0471768	0.0103603	0.0390879	0.00932647	2.03749	4991.93	0.0418282	0.00991024	0.0366309	0.00944902	2.35162	5266.62	0.0325694	0.0143224	0.0396985	0.012444	1.54928	4316.99	0.0274496	0.0110262	0.0383745	0.0114607	1.95438	5749.33	0.031695	0.0135947	0.0355248	0.0117555	2.04178	6282.04	0.0318791	0.0115769	0.0403392	0.0103166
28	400	3.22222	5779.34	0.0518173	0.0200498	0.0540619	0.0204949	2.97046	7165.21	0.0626888	0.0273125	0.0623355	0.0228965	3.27243	6581.82	0.0579808	0.0229369	0.0593103	0.0251306	2.7893	6497.99	0.0521157	0.021105	0.052356	0.0190396	3.19345	9160.62	0.0401116	0.0152196	0.0454519	0.0166649	3.5072	9086.69	0.0510664	0.0169686	0.0545174	0.0183076	3.74507	10016.6	0.0440229	0.0189997	0.045734	0.0169364	2.51201	8759.68	0.0380748	0.0125045	0.0408323	0.0142934
29	200	3.25306	6448.87	0.0513951	0.0131245	0.0518291	0.0192277	2.78082	6035.03	0.0419841	0.0112121	0.0473634	0.0165223	3.55159	6675.87	0.0508602	0.0127507	0.0519198	0.0159907	2.31042	4105.97	0.0348016	0.0101205	0.0377896	0.0140394	3.77619	8037.13	0.0352849	0.00959935	0.0427425	0.0119946	3.16864	7653.3	0.0427855	0.0120776	0.0457292	0.0157787	3.25717	5694.48	0.0400343	0.00996742	0.0479793	0.0122336	2.73245	5978	0.0360438	0.0109178	0.0459868	0.0140309
30	400	2.38867	5085.91	0.0588112	0.0207486	0.0603805	0.0206764	3.83887	6982.97	0.120959	0.0590634	0.122055	0.0495304	2.20271	4871.22	0.0510894	0.0165304	0.052031	0.0148685	1.57824	3074.97	0.0349162	0.00941776	0.0344821	0.00937268	2.67933	6441.95	0.0464943	0.0177351	0.0528662	0.0159446	2.90845	6229.78	0.054898	0.0244245	0.0602905	0.0198252	3.11426	6681.3	0.0455112	0.0103792	0.0492256	0.0108852	2.4253	4206.23	0.0411228	0.00969623	0.045384	0.00930447
36	250	3.85364	9085.37	0.0393028	0.0128038	0.0431814	0.0131307	3.26095	9705.76	0.0382966	0.00917412	0.0328324	0.00867415	4.33587	12740.1	0.0407008	0.0143683	0.0401142	0.0138589	3.8712	7841.53	0.039536	0.0111873	0.0336567	0.00913081	3.35974	9773.89	0.0414286	0.0178277	0.0299494	0.0132489	2.68083	7542.27	0.0317126	0.00943288	0.0288172	0.00915381	3.79521	9911.62	0.0387198	0.0151421	0.0335042	0.0131729	5.2292	11978.8	0.0544785	0.0179117	0.0493763	0.0157482
37	950	7.98017	14325	0.0808363	0.0143042	0.094144	0.0161141	6.16517	13343.9	0.0651344	0.0146087	0.0737154	0.0162836	6.82173	14205.1	0.0686233	0.0142147	0.0711377	0.0147593	5.4896	11995.6	0.0632636	0.0136753	0.0615063	0.0139711	5.53393	14801.5	0.0630015	0.0161456	0.0569254	0.018121	5.51397	12512.2	0.0590866	0.0125196	0.048797	0.0117983	5.92472	21174.8	0.0704114	0.014335	0.0644054	0.0182055	4.25658	9136.94	0.0470705	0.011947	0.0405601	0.010234
38	200	2.37275	5112.85	0.0431904	0.0124035	0.036265	0.00951435	2.74019	7635.54	0.0580981	0.0219332	0.0473507	0.019642	2.96331	7613.58	0.0493047	0.0148348	0.0460735	0.0148429	2.73018	5543.96	0.0409983	0.0153053	0.0401514	0.0142873	2.81293	8095.62	0.0404897	0.0103031	0.0349705	0.00751157	2.49139	6045.84	0.0420588	0.0129034	0.0319567	0.00785437	2.34625	7161.09	0.0438088	0.0111975	0.0334715	0.00859612	2.03499	4788.85	0.0382236	0.0136702	0.0285518	0.00981187
39	1050	5.42097	9011.81	0.0568331	0.0138764	0.0536214	0.010387	3.62305	6692.87	0.0451492	0.00929018	0.0402735	0.00855034	4.83779	13360.4	0.0554457	0.0159182	0.0597188	0.0147458	3.66575	11087.2	0.0488198	0.0130998	0.0384128	0.0100171	6.61005	18684.2	0.0724481	0.0130766	0.0606445	0.0149479	3.97863	13049.1	0.0727725	0.0108258	0.0435019	0.0126263	5.19829	11596.7	0.0564323	0.0141757	0.0483007	0.0156446	3.93146	11295.3	0.0473602	0.0126014	0.0457054	0.0159368
40	300	2.14021	6537.45	0.0296075	0.00855683	0.0298559	0.00978571	3.69802	9177.11	0.054893	0.0107213	0.0568653	0.0147178	4.08616	10531.9	0.0515168	0.0139905	0.053376	0.0134965	2.9917	7088.99	0.0429312	0.0104012	0.0395597	0.00903676	2.14922	7527.71	0.0408478	0.0126503	0.033334	0.0115609	2.81345	9300.46	0.0441688	0.0151788	0.035079	0.0120381	2.85309	9524.18	0.0416285	0.0136086	0.035466	0.0126274	2.38338	7285.97	0.0387226	0.0133505	0.0353349	0.0131388
41	250	2.65213	6501.63	0.0463814	0.0158193	0.0446026	0.0157537	1.90356	5011.68	0.037235	0.0139705	0.0372228	0.0139755	2.56977	5812.42	0.0408718	0.0150516	0.0404561	0.014453	1.9802	4619.27	0.0327925	0.0125891	0.0330722	0.0121791	3.54093	8005.38	0.0611574	0.0114186	0.0595043	0.0137218	2.01398	5911.98	0.0355098	0.0107021	0.0257924	0.00980716	2.75411	6032.51	0.0397942	0.0116347	0.0296656	0.0138343	1.93768	4114.2	0.0328206	0.011611	0.0260575	0.0108573
42	350	1.91929	8184.86	0.127564	0.00932023	0.581136	0.0073891	1.80453	7326.21	0.443454	0.00938226	0.213047	0.00732097	1.92767	9294.72	0.198331	0.00887219	0.805364	0.0060166	1.64633	10153.7	0.494395	0.0113271	0.297098	0.00944198	1.63554	15767.1	0.104736	0.0107606	0.620857	0.00774876	1.46075	8621.28	0.118535	0.0096493	0.114532	0.00842453	2.00398	17338.4	0.262211	0.00851344	0.408208	0.00783278	1.72307	10874.3	0.191003	0.00872226	0.155096	0.00760435
43	800	2.12322	6053.41	0.381717	0.0136871	0.236874	0.0157798	2.09348	5126.43	0.128159	0.0101216	0.13572	0.0134583	2.46017	4724.49	0.0432991	0.0119676	0.0805524	0.0132716	1.94616	4129.2	0.0370978	0.00953072	0.0852605	0.0127192	2.30513	4768.43	0.218068	0.013724	0.333302	0.0168082	2.45267	6169.06	0.804789	0.0160681	0.0690491	0.019167	2.08585	5899.01	0.0390328	0.0152056	0.221521	0.0180218	1.74969	4325.21	0.028251	0.0106894	0.060166	0.0107443
44	500	2.80348	6793.01	0.0503341	0.0252997	0.0666611	0.0260323	1.88605	5114.41	0.04535	0.0267476	0.0644253	0.0292714	2.65478	5844.7	0.0439153	0.0162933	0.0516229	0.0162395	2.10075	4165.69	0.0417314	0.0144685	0.0414137	0.0150488	2.40963	9585.55	0.035139	0.0149	0.0656294	0.0191687	2.46222	10167.9	0.0557042	0.0342914	0.0567257	0.0229797	1.80128	9482.93	0.031064	0.0138996	0.0478537	0.0119926	1.67286	5877.19	0.023701	0.0107606	0.0356908	0.0127424
45	750	3.41402	6815.29	0.0608609	0.0289399	0.0645623	0.0197989	2.54764	6199.39	0.0495966	0.0285863	0.0602688	0.0275432	5.40072	9487.52	0.0963994	0.035283	0.0947177	0.028618	3.24142	7724.77	0.0831888	0.0172037	0.0650675	0.0175796	2.9384	5305.42	0.0361313	0.0142973	0.0645899	0.0189686	2.19179	5886.93	0.0352496	0.0175475	0.0659912	0.0241734	5.38485	9853.45	0.0884215	0.0345469	0.119221	0.0302895	2.39876	6360.88	0.0362489	0.0148576	0.0949315	0.0148558
46	550	3.32684	5809.29	0.373379	0.0231574	0.0598655	0.0163941	2.59462	5813.49	0.0541123	0.0168302	0.097797	0.0149441	2.82751	6482.66	0.0460166	0.0207949	0.0665982	0.0216764	1.91961	5190.66	0.0324732	0.0171336	0.0381779	0.014527	3.05013	7619.16	0.268568	0.0138531	0.199298	0.0134888	2.60323	5882.21	0.0600129	0.0117793	0.157178	0.0121391	2.62074	6335.92	0.0375294	0.0117644	0.0470518	0.0145756	1.97707	5527.44	0.031365	0.0110912	0.0378998	0.0127541
47	550	2.00336	5957.01	0.626687	0.00812781	0.0755688	0.0118651	2.51452	8694.65	0.161812	0.0100963	0.0403334	0.0130176	4.66195	14580.4	0.0555186	0.0139122	0.0564409	0.0174621	3.60044	9885.22	0.0545915	0.0120493	0.052145	0.0149514	2.01415	12920.6	0.318377	0.0105568	0.368392	0.0124351	2.86352	13399.1	0.118277	0.0111658	0.114703	0.0154511	4.54575	11504	0.0436316	0.0161288	0.0563498	0.0169054	2.39425	8582.97	0.0258223	0.00925606	0.0373011	0.0123401
48	350	3.23611	7747.25	0.0438841	0.0222798	0.0494078	0.0233314	3.15181	8487.14	0.0599691	0.0318774	0.074521	0.0341682	4.00255	10093.4	0.0730508	0.0498406	0.062289	0.0417546	2.80257	6215.45	0.0556133	0.0318446	0.0724292	0.041959	2.56598	7752.11	0.0416008	0.0186396	0.0610431	0.0218204	2.67752	8236.56	0.0437087	0.0201154	0.0640816	0.0266504	3.34873	8877.5	0.0496051	0.0212662	0.0866824	0.0405552	3.08391	8772.29	0.0467342	0.020812	0.0650769	0.0254128
49	250	12.8682	22756.7	0.127212	0.0467927	0.0917881	0.0220646	10.6347	17183.9	0.0835263	0.0221978	0.0825022	0.0178675	10.0472	20466.8	0.0877588	0.027689	0.0659762	0.03176	7.31645	12682.5	0.046698	0.0131107	0.0552764	0.015475	12.2803	24831.1	0.0779703	0.0212339	0.0950398	0.0170081	10.3436	16368.7	0.0628551	0.0187303	0.0768442	0.0148911	7.99766	14509.8	0.0554095	0.0239573	0.0671854	0.0151242	7.46126	16510.6	0.0537581	0.016847	0.065688	0.0131852
50	250	4.5752	10619.9	0.0508652	0.0149616	0.0521047	0.0151312	5.10685	11469.3	0.0654982	0.0214499	0.0737568	0.0202542	5.57101	13451.2	0.0600958	0.0198043	0.0678513	0.0212363	3.64751	10588.2	0.0424998	0.0153412	0.0482661	0.0153162	4.54947	10515	0.0527743	0.0196765	0.0650928	0.0192883	5.04996	13752.3	0.0484646	0.0169987	0.0563323	0.0186699	5.55224	13594.9	0.0487105	0.0155884	0.0607025	0.0163578	4.17736	10477.7	0.0453249	0.0155402	0.0536373	0.0174211
