# Supplementary material for: Using Low Levels of Stochastic Vestibular Stimulation to Improve Balance Function
Source: PLoS One. 2015 Aug 21;10(8):e0136335. doi: 10.1371/journal.pone.0136335 (PMC4546608; doi:10.1371/journal.pone.0136335)
Supplement: S5 Table — This page shows the threshold amplitude determined using the physiologic (body motion) variables and the perceptual (joystick) variable for the subjects whose data were available for analysis. This page also shows the reason for subjects whose data became unavailable for analyses. (XLSX) [file pone.0136335.s005.xlsx]

## Sheet: ML Histogram
Bin	Frequency
100	10
200	6
300	16
400	6
500	1
600	1
700	1
800	0
More	4

## Sheet: AP Histogram
Bin	Frequency
100	6
200	9
300	7
400	8
500	6
600	1
700	4
800	2
More	2

## Sheet: APML Histogram
Bin	Frequency
100	6
200	10
300	13
400	5
500	1
600	2
700	3
800	2
More	3

## Sheet: T Histogram
Bin	Frequency
500	4
700	6
900	7
1100	6
1300	3
More	2

## Sheet: S5-Threshold Data
Overall Sub. No	Actual Sub. No. in the Study	Fy	Mx	Hay	Hrv	Tay	Trv	Joystick		Comments
16	1	895	825	865	790	675	715	395
17	2	915	1135	915	850	940	880	1090
18	3	665	640	780	660	675	795	420
19	4	Equipment Noise, hence no physiogical data						1405
20	6	Stiff						Did not move joystick/follow instructions
21	7	1190	960	1110	590	1175	815	960
22	8	Fidgety						940
23	11	1040	925	1005	850	1150	1035	1330
24	12	Stiff						1185
25	13	Fidgety						785
26	15	Fidgety						875
27	16	Stiff						455
28	17	Fidgety						600
29	18	Stiff						900
30	19	825	790	960	720	910	740	730
31	20	960	845	905	880	930	1185	820
32	21	990	950	1110	985	1095	1160	910
33	22	Stiff						725
34	23	Fidgety						770
35	24	Fidgety						False positives
36	1	Fidgety						1250
37	2	755	695	750	800	755	760	955
38	3	670	590	735	860	810	755	440
39	4	1415	1430	1085	1135	1320	1420	1040
40	5	755	735	755	1045	825	805	715
41	6	960	900	745	740	1030	975	False positives
42	7	Fidgety						595
43	8	1095	975	1145	1110	1165	1195	1010
44	9	725	690	685	720	875	960	505
45	10	1000	965	1000	900	975	1010	1210
46	11	930	835	1030	875	985	1075	895
47	12	Stiff						680
48	13	Fidgety						830
49	14	780	710	840	785	955	1215	655
50	15	595	560	640	620	700	730	680
*Red indicates repeat subjects b/w study 2 and 3
