# Supplementary material for: Using Low Levels of Stochastic Vestibular Stimulation to Improve Balance Function
Source: PLoS One. 2015 Aug 21;10(8):e0136335. doi: 10.1371/journal.pone.0136335 (PMC4546608; doi:10.1371/journal.pone.0136335)
Supplement: S6 Table — This page shows the histogram analyses for the optimal trial stimulation amplitude (μA) in the ML, AP and APML directions. (XLSX) [file pone.0136335.s006.xlsx]

## Sheet: ML Histogram
Bin	Frequency
100	10
200	6
300	16
400	6
500	1
600	1
700	1
800	0
More	4

## Sheet: AP Histogram
Bin	Frequency
100	6
200	9
300	7
400	8
500	6
600	1
700	4
800	2
More	2

## Sheet: APML Histogram
Bin	Frequency
100	6
200	10
300	13
400	5
500	1
600	2
700	3
800	2
More	3

## Sheet: T Histogram
Bin	Frequency
500	4
700	6
900	7
1100	6
1300	3
More	2

## Sheet: S6-Histograms
Bin	Frequency
100	10
200	6
300	16
400	6
500	1
600	1
700	1
800	0
More	4
Bin	Frequency
100	6
200	9
300	7
400	8
500	6
600	1
700	4
800	2
More	2
Bin	Frequency
100	6
200	10
300	13
400	5
500	1
600	2
700	3
800	2
More	3
Bin	Frequency
500	4
700	6
900	7
1100	6
1300	3
More	2
